# Supplementary material for: A Portable Biosensor Based on Au Nanoflower Interface Combined with Electrochemical Immunochromatography for POC Detection of Prostate-Specific Antigen
Source: Biosensors (Basel). 2022 Apr 19;12(5):259. doi: 10.3390/bios12050259 (PMC9138250; doi:10.3390/bios12050259)
Supplement: Supplementary file 1 [file biosensors-12-00259-s001.zip]

Archive with 1 entries (1 files):
- biosensors-1665772-supplementary.pdf
